# Supplementary material for: QSAR and Classification Study on Prediction of Acute Oral Toxicity of N-Nitroso Compounds
Source: Int J Mol Sci. 2018 Oct 3;19(10):3015. doi: 10.3390/ijms19103015 (PMC6213880; doi:10.3390/ijms19103015)
Supplement: Supplementary file 1 [file ijms-19-03015-s001.zip]

Archive with 4 entries (4 files):
- Supplementary materials-Figure S1.pdf
- Supplementary materials-Table S1.xlsx
- Supplementary materials-Table S2.xlsx
- Supplementary materials-Table S3 and S4.xlsx
