# Supplementary material for: QSAR and Classification Study on Prediction of Acute Oral Toxicity of N-Nitroso Compounds
Source: Int J Mol Sci. 2018 Oct 3;19(10):3015. doi: 10.3390/ijms19103015 (PMC6213880; doi:10.3390/ijms19103015)
Supplement: Supplementary file 1 [file ijms-19-03015-s001.zip › Supplementary materials-Table S1.xlsx]

## Sheet: Sheet1
No.	CAS.	nR06	MATS6p	MATS4i	JGI4	SpMin7_Bh(i)	B01[C-O]	F04[C-O]	EHOMO
1	16338-97-9	0	0.14	0.145	0.034	0	0	2	-0.23304
2	13256-06-9	0	0.088	-0.043	0.022	0.412	0	2	-0.22598
3	99-80-9	1	0.181	-0.233	0.042	0	0	4	-0.2376
4	13256-11-6	1	-0.213	-0.157	0.039	0.04	0	1	-0.23617
5	82018-90-4	0	0.551	-0.078	0.053	0	0	2	-0.25612
6	924-16-3	0	-0.167	-0.069	0.027	0.263	0	2	-0.23102
7	621-64-7	0	0.026	0.15	0.034	0	0	2	-0.23149
8	10595-95-6	0	0	-0.088	0	0	0	1	-0.23373
9	16219-98-0	1	0.084	-0.015	0.027	0	0	1	-0.24371
10	614-00-6	1	0.098	-0.239	0.027	0	0	2	-0.24228
11	601-77-4	0	0.488	0.129	0	0	0	4	-0.22393
12	625-89-8	0	0.646	-0.14	0.048	0	0	2	-0.27863
13	3398-69-4	0	0.488	0.075	0	0	0	4	-0.21915
14	3684-97-7	0	0	-0.094	0.027	0	0	1	-0.26513
15	3817-11-6	0	-0.132	-0.076	0.024	0.263	1	3	-0.22827
16	4549-40-0	0	0	-0.123	0	0	0	1	-0.25057
17	4549-43-3	0	0.537	0.061	0.027	0	0	1	-0.23731
18	4549-44-4	0	-0.163	-0.066	0.027	0	0	2	-0.23104
19	5336-53-8	2	0.127	-0.129	0.027	0.619	0	2	-0.23115
20	5432-28-0	1	0.062	-0.108	0.027	0	0	2	-0.22979
21	7068-83-9	0	-0.259	-0.084	0.04	0	0	1	-0.23309
22	13147-25-6	0	0.284	-0.008	0.032	0	1	3	-0.23727
23	13256-07-0	0	0.086	-0.051	0.032	0	0	1	-0.2329
24	13256-12-7	0	-0.717	-0.118	0.053	0	0	2	-0.24853
25	13256-13-8	0	0.591	-0.036	0	0	0	2	-0.24421
26	13256-22-9	0	0.518	0.08	0.032	0	1	2	-0.24318
27	16339-16-5	0	0	-0.068	0.027	0	0	1	-0.24502
28	39885-14-8	0	0.426	0.184	0.027	0	1	0	-0.24215
29	56856-83-8	0	-0.555	-0.057	0.064	0	1	0	-0.2525
30	56986-36-8	0	-0.237	-0.143	0.04	0.206	1	2	-0.2465
31	61738-03-2	0	0.037	-0.065	0.023	0	1	3	-0.23554
32	61738-04-3	0	-0.248	0.049	0.032	0	1	2	-0.24029
33	61738-05-4	0	0.427	-0.087	0.02	0	1	1	-0.23111
34	66017-91-2	0	0.039	-0.038	0.044	0	1	2	-0.2568
35	67557-56-6	0	-0.254	0.021	0.04	0	1	2	-0.25816
36	67557-57-7	0	-0.555	-0.057	0.064	0	1	0	-0.26007
37	148-97-0	1	0.247	-0.306	0.027	0	0	4	-0.25069
38	937-40-6	1	-0.047	-0.107	0.039	0	0	1	-0.23587
39	7431-19-8	1	0.267	-0.231	0.042	0	1	4	-0.25369
40	13256-21-8	0	0.394	0.065	0.071	0	0	2	-0.25465
41	13256-23-0	1	-0.368	-0.206	0.031	0.148	0	2	-0.24279
42	13256-32-1	0	0.535	0.189	0.02	0	1	0	-0.26093
43	13344-50-8	0	-0.067	-0.196	0.03	0	1	4	-0.23917
44	16219-99-1	1	0.606	-0.137	0.027	0	0	2	-0.25194
45	16339-04-1	0	0.487	0.02	0	0	0	3	-0.2269
46	16339-14-3	0	0	-0.139	0	0	0	2	-0.23222
47	16339-18-7	0	0.012	-0.04	0.034	0	0	2	-0.28494
48	20689-96-7	1	-0.211	-0.119	0.031	0.173	0	2	-0.22839
49	56235-95-1	0	-0.04	0.212	0.032	0	1	2	-0.24029
50	62783-48-6	1	-0.276	-0.295	0.058	0.144	0	1	-0.2222
51	62783-49-7	1	0.224	-0.065	0.042	0.268	0	1	-0.23451
52	62783-50-0	1	-0.31	-0.132	0.056	0.139	0	1	-0.23362
53	68690-89-1	1	-0.059	-0.221	0.032	0	0	2	-0.23216
54	68690-90-4	1	-0.07	-0.21	0.029	0.444	0	3	-0.22845
55	69658-91-9	1	-0.231	-0.222	0.027	0	0	2	-0.25225
56	55-18-5	0	0.487	-0.039	0	0	0	2	-0.22796
57	62-75-9	0	0	0.061	0	0	0	0	-0.23778
58	86-30-6	2	-0.116	-0.014	0.021	0.424	0	4	-0.23855
59	3276-41-3	1	0.476	-0.133	0.05	0	1	2	-0.24428
60	14026-03-0	1	0.51	-0.075	0.052	0	0	3	-0.22451
61	36702-44-0	1	0.51	-0.075	0.052	0	0	3	-0.22964
62	20917-49-1	0	0.374	-0.097	0.015	0	0	2	-0.22869
63	59-89-2	1	0	-0.084	0.05	0	1	2	-0.24144
64	930-55-2	0	0	0.169	0	0	0	2	-0.22917
65	5632-47-3	1	0.362	-0.022	0.062	0	0	2	-0.23405
66	100-75-4	1	0.365	-0.035	0.062	0	0	2	-0.23196
67	40548-68-3	1	0.355	-0.044	0.062	0	1	2	-0.23716
68	932-83-2	0	0.358	-0.173	0.04	0	0	2	-0.23132
69	7633-57-0	1	0.685	-0.23	0.03	0	0	3	-0.23541
70	16339-07-4	1	-0.299	-0.16	0.059	0	0	2	-0.23493
71	20917-50-4	0	0.39	-0.019	0.02	0.061	0	2	-0.23114
72	35627-29-3	1	0.355	-0.006	0.062	0	1	1	-0.24345
73	39884-52-1	0	0	0.115	0	0	1	1	-0.24549
74	10589-74-9	0	0.092	-0.065	0.028	0	1	2	-0.26262
75	869-01-2	0	-0.224	-0.107	0.033	0	1	2	-0.26277
76	759-73-9	0	0.595	-0.138	0	0	1	2	-0.26375
77	684-93-5	0	0	0.032	0	0	1	0	-0.26612
78	816-57-9	0	0.078	0.016	0	0	1	2	-0.26286
79	13860-69-0	0	-0.227	0.154	0.022	0	1	0	-0.26303
80	32976-88-8	0	-0.307	-0.004	0.037	0	1	2	-0.27815
