# Supplementary material for: QSAR and Classification Study on Prediction of Acute Oral Toxicity of N-Nitroso Compounds
Source: Int J Mol Sci. 2018 Oct 3;19(10):3015. doi: 10.3390/ijms19103015 (PMC6213880; doi:10.3390/ijms19103015)
Supplement: Supplementary file 1 [file ijms-19-03015-s001.zip › Supplementary materials-Table S2.xlsx]

## Sheet: Sheet1
No.	Structures	CAS No.	nR06	MATS6p	MATS4i	JGI4	SpMin7_Bh(i)	B01[C-O]	F04[C-O]	EHOMO	Pred. -LogLD50	Conversion values	Pred. LD50(mg/kg)
1		38434-77-4	0	0	-0.126	0	0	0	1	-0.28835	4.22292	5.98519e-05	59.8519
2		55556-92-8	1	0.47	-0.078	0.05	0	0	2	-0.23549	2.84415	0.0014317	1431.7
3		53759-22-1	1	0.092	0.06	0.029	0.001	0	3	-0.23703	2.79019	0.00162111	1621.11
4		75881-18-4	1	0.402	-0.178	0.08	0.004	0	2	-0.22146	2.53753	0.0029005	2900.5
5		75411-83-5	0	0.427	0.083	0.032	0	1	2	-0.23976	2.12921	0.00742663	7426.63
6		91308-69-9	0	-0.05	0.082	0.034	0	1	3	-0.23634	1.99778	0.0100513	10051.3
7		88208-16-6	0	0.008	0.148	0.04	0	1	3	-0.24569	1.87667	0.0132841	13284.1
8		91308-70-2	0	0.065	0.167	0.044	0	1	3	-0.25251	1.82245	0.0150504	15050.4
9		91308-71-3	0	0.135	0.162	0.044	0	1	3	-0.24617	1.74357	0.0180481	18048.1
10		76014-81-8	1	-0.054	-0.012	0.021	0.42	1	3	-0.24037	1.72396	0.0188816	18881.6
11		64091-91-4	1	-0.066	0.009	0.021	0.409	1	3	-0.23578	1.69237	0.0203064	20306.4
12		92177-49-6	0	-0.071	0.1	0.044	0	1	4	-0.25294	1.64032	0.022892	22892
13		75896-33-2	0	-0.043	0.109	0.044	0	1	4	-0.25654	1.63967	0.022926	22926
