# Supplementary material for: QSAR and Classification Study on Prediction of Acute Oral Toxicity of N-Nitroso Compounds
Source: Int J Mol Sci. 2018 Oct 3;19(10):3015. doi: 10.3390/ijms19103015 (PMC6213880; doi:10.3390/ijms19103015)
Supplement: Supplementary file 1 [file ijms-19-03015-s001.zip › Supplementary materials-Table S3 and S4.xlsx]

## Sheet: Table S3
Sub FP	Description	SMARTS	No. of all low toxic compounds	low	No. of all high toxic compounds	high	Frequency in low toxic compounds	Frequency in high toxic compounds
3	Tertiary carbon	[CX4H1]([#6])([#6])[#6]	58	0	22	0	/	/
4	Quaternary carbon	[CX4]([#6])([#6])([#6])[#6]	58	0	22	0	/	/
6	Alkyne	[CX2]#[CX2]	58	0	22	0	/	/
7	Allene	[CX3]=[CX2]=[CX3]	58	0	22	0	/	/
10	Alkylbromide	[BrX1][CX4]	58	0	22	0	/	/
11	Alkyliodide	[IX1][CX4]	58	0	22	0	/	/
14	Secondary alcohol	[OX2H][CX4H;!$(C([OX2H])[O,S,#7,#15])]	58	0	22	0	/	/
15	Tertiary alcohol	[OX2H][CX4D4;!$(C([OX2H])[O,S,#7,#15])]	58	0	22	0	/	/
17	Dialkylthioether	[SX2]([CX4;!$(C([OX2])[O,S,#7,#15,F,Cl,Br,I])])[CX4;!$(C([OX2])[O,S,#7,#15])]	58	0	22	0	/	/
18	Alkylarylether	[OX2](c)[CX4;!$(C([OX2])[O,S,#7,#15,F,Cl,Br,I])]	58	0	22	0	/	/
19	Diarylether	[c][OX2][c]	58	0	22	0	/	/
20	Alkylarylthioether	[SX2](c)[CX4;!$(C([OX2])[O,S,#7,#15,F,Cl,Br,I])]	58	0	22	0	/	/
21	Diarylthioether	[c][SX2][c]	58	0	22	0	/	/
22	Oxonium	[O+;!$([O]~[!#6]);!$([S]*~[#7,#8,#15,#16])]	58	0	22	0	/	/
24	Primary aliph amine	[NX3H2+0,NX4H3+;!$([N][!C]);!$([N]*~[#7,#8,#15,#16])]	58	0	22	0	/	/
25	Secondary aliph amine	[NX3H1+0,NX4H2+;!$([N][!C]);!$([N]*~[#7,#8,#15,#16])]	58	0	22	0	/	/
27	Quaternary aliph ammonium	[NX4H0+;!$([N][!C]);!$([N]*~[#7,#8,#15,#16])]	58	0	22	0	/	/
28	Primary arom amine	[NX3H2+0,NX4H3+]c	58	0	22	0	/	/
29	Secondary arom amine	[NX3H1+0,NX4H2+;!$([N][!c]);!$([N]*~[#7,#8,#15,#16])]	58	0	22	0	/	/
30	Tertiary arom amine	[NX3H0+0,NX4H1+;!$([N][!c]);!$([N]*~[#7,#8,#15,#16])]	58	0	22	0	/	/
31	Quaternary arom ammonium	[NX4H0+;!$([N][!c]);!$([N]*~[#7,#8,#15,#16])]	58	0	22	0	/	/
32	Secondary mixed amine	[NX3H1+0,NX4H2+;$([N]([c])[C]);!$([N]*~[#7,#8,#15,#16])]	58	0	22	0	/	/
33	Tertiary mixed amine	[NX3H0+0,NX4H1+;$([N]([c])([C])[#6]);!$([N]*~[#7,#8,#15,#16])]	58	0	22	0	/	/
34	Quaternary mixed ammonium	[NX4H0+;$([N]([c])([C])[#6][#6]);!$([N]*~[#7,#8,#15,#16])]	58	0	22	0	/	/
35	Ammonium	[N+;!$([N]~[!#6]);!$(N=*);!$([N]*~[#7,#8,#15,#16])]	58	0	22	0	/	/
36	Alkylthiol	[SX2H][CX4;!$(C([SX2H])~[O,S,#7,#15])]	58	0	22	0	/	/
37	Dialkylthioether	[SX2]([CX4;!$(C([SX2])[O,S,#7,#15,F,Cl,Br,I])])[CX4;!$(C([SX2])[O,S,#7,#15])]	58	0	22	0	/	/
38	Alkylarylthioether	[SX2](c)[CX4;!$(C([SX2])[O,S,#7,#15])]	58	0	22	0	/	/
39	Disulfide	[SX2D2][SX2D2]	58	0	22	0	/	/
41	1,2-Diol	[OX2H][CX4;!$(C([OX2H])[O,S,#7,#15])][CX4;!$(C([OX2H])[O,S,#7,#15])][OX2H]	58	0	22	0	/	/
42	1,1-Diol	[OX2H][CX4;!$(C([OX2H])([OX2H])[O,S,#7,#15])][OX2H]	58	0	22	0	/	/
43	Hydroperoxide	[OX2H][OX2]	58	0	22	0	/	/
44	Peroxo	[OX2D2][OX2D2]	58	0	22	0	/	/
45	Organolithium compounds	[LiX1][#6,#14]	58	0	22	0	/	/
46	Organomagnesium compounds	[MgX2][#6,#14]	58	0	22	0	/	/
47	Organometallic compounds	[!#1;!#5;!#6;!#7;!#8;!#9;!#14;!#15;!#16;!#17;!#33;!#34;!#35;!#52;!#53;!#85]~[#6;!-]	58	0	22	0	/	/
50	Thioaldehyde	[$([CX3H][#6]),$([CX3H2])]=[SX1]	58	0	22	0	/	/
51	Thioketone	[#6][CX3](=[SX1])[#6]	58	0	22	0	/	/
52	Imine	[NX2;$([N][#6]),$([NH]);!$([N][CX3]=[#7,#8,#15,#16])]=[CX3;$([CH2]),$([CH][#6]),$([C]([#6])[#6])]	58	0	22	0	/	/
53	Immonium	[NX3+;!$([N][!#6]);!$([N][CX3]=[#7,#8,#15,#16])]	58	0	22	0	/	/
54	Oxime	[NX2](=[CX3;$([CH2]),$([CH][#6]),$([C]([#6])[#6])])[OX2H]	58	0	22	0	/	/
55	Oximether	[NX2](=[CX3;$([CH2]),$([CH][#6]),$([C]([#6])[#6])])[OX2][#6;!$(C=[#7,#8])]	58	0	22	0	/	/
56	Acetal	[OX2]([#6;!$(C=[O,S,N])])[CX4;!$(C(O)(O)[!#6])][OX2][#6;!$(C=[O,S,N])]	58	0	22	0	/	/
57	Hemiacetal	[OX2H][CX4;!$(C(O)(O)[!#6])][OX2][#6;!$(C=[O,S,N])]	58	0	22	0	/	/
58	Aminal	[NX3v3;!$(NC=[#7,#8,#15,#16])]([#6])[CX4;!$(C(N)(N)[!#6])][NX3v3;!$(NC=[#7,#8,#15,#16])][#6]	58	0	22	0	/	/
59	Hemiaminal	[NX3v3;!$(NC=[#7,#8,#15,#16])]([#6])[CX4;!$(C(N)(N)[!#6])][OX2H]	58	0	22	0	/	/
60	Thioacetal	[SX2]([#6;!$(C=[O,S,N])])[CX4;!$(C(S)(S)[!#6])][SX2][#6;!$(C=[O,S,N])]	58	0	22	0	/	/
61	Thiohemiacetal	[SX2]([#6;!$(C=[O,S,N])])[CX4;!$(C(S)(S)[!#6])][OX2H]	58	0	22	0	/	/
62	Halogen acetal like	[NX3v3,SX2,OX2;!$(*C=[#7,#8,#15,#16])][CX4;!$(C([N,S,O])([N,S,O])[!#6])][FX1,ClX1,BrX1,IX1]	58	0	22	0	/	/
63	Acetal like	[NX3v3,SX2,OX2;!$(*C=[#7,#8,#15,#16])][CX4;!$(C([N,S,O])([N,S,O])[!#6])][FX1,ClX1,BrX1,IX1,NX3v3,SX2,OX2;!$(*C=[#7,#8,#15,#16])]	58	0	22	0	/	/
64	Halogenmethylen ester and similar	[NX3v3,SX2,OX2;$(**=[#7,#8,#15,#16])][CX4;!$(C([N,S,O])([N,S,O])[!#6])][FX1,ClX1,BrX1,IX1]	58	0	22	0	/	/
65	NOS methylen ester and similar	[NX3v3,SX2,OX2;$(**=[#7,#8,#15,#16])][CX4;!$(C([N,S,O])([N,S,O])[!#6])][NX3v3,SX2,OX2;!$(*C=[#7,#8,#15,#16])]	58	0	22	0	/	/
66	Hetero methylen ester and similar	[NX3v3,SX2,OX2;$(**=[#7,#8,#15,#16])][CX4;!$(C([N,S,O])([N,S,O])[!#6])][FX1,ClX1,BrX1,IX1,NX3v3,SX2,OX2;!$(*C=[#7,#8,#15,#16])]	58	0	22	0	/	/
67	Cyanhydrine	[NX1]#[CX2][CX4;$([CH2]),$([CH]([CX2])[#6]),$(C([CX2])([#6])[#6])][OX2H]	58	0	22	0	/	/
68	Chloroalkene	[ClX1][CX3]=[CX3]	58	0	22	0	/	/
69	Fluoroalkene	[FX1][CX3]=[CX3]	58	0	22	0	/	/
70	Bromoalkene	[BrX1][CX3]=[CX3]	58	0	22	0	/	/
71	Iodoalkene	[IX1][CX3]=[CX3]	58	0	22	0	/	/
72	Enol	[OX2H][CX3;$([H1]),$(C[#6])]=[CX3]	58	0	22	0	/	/
73	Endiol	[OX2H][CX3;$([H1]),$(C[#6])]=[CX3;$([H1]),$(C[#6])][OX2H]	58	0	22	0	/	/
74	Enolether	[OX2]([#6;!$(C=[N,O,S])])[CX3;$([H0][#6]),$([H1])]=[CX3]	58	0	22	0	/	/
75	Enolester	[OX2]([CX3]=[OX1])[#6X3;$([#6][#6]),$([H1])]=[#6X3;!$(C[OX2H])]	58	0	22	0	/	/
76	Enamine	[NX3;$([NH2][CX3]),$([NH1]([CX3])[#6]),$([N]([CX3])([#6])[#6]);!$([N]*=[#7,#8,#15,#16])][CX3;$([CH]),$([C][#6])]=[CX3]	58	0	22	0	/	/
77	Thioenol	[SX2H][CX3;$([H1]),$(C[#6])]=[CX3]	58	0	22	0	/	/
78	Thioenolether	[SX2]([#6;!$(C=[N,O,S])])[CX3;$(C[#6]),$([CH])]=[CX3]	58	0	22	0	/	/
79	Acylchloride	[CX3;$([R0][#6]),$([H1R0])](=[OX1])[ClX1]	58	0	22	0	/	/
80	Acylfluoride	[CX3;$([R0][#6]),$([H1R0])](=[OX1])[FX1]	58	0	22	0	/	/
81	Acylbromide	[CX3;$([R0][#6]),$([H1R0])](=[OX1])[BrX1]	58	0	22	0	/	/
82	Acyliodide	[CX3;$([R0][#6]),$([H1R0])](=[OX1])[IX1]	58	0	22	0	/	/
83	Acylhalide	[CX3;$([R0][#6]),$([H1R0])](=[OX1])[FX1,ClX1,BrX1,IX1]	58	0	22	0	/	/
84	Carboxylic acid	[CX3;$([R0][#6]),$([H1R0])](=[OX1])[$([OX2H]),$([OX1-])]	58	0	22	0	/	/
86	Lactone	[#6][#6X3R](=[OX1])[#8X2][#6;!$(C=[O,N,S])]	58	0	22	0	/	/
87	Carboxylic anhydride	[CX3;$([H0][#6]),$([H1])](=[OX1])[#8X2][CX3;$([H0][#6]),$([H1])](=[OX1])	58	0	22	0	/	/
89	Carbothioic acid	[CX3;!R;$([C][#6]),$([CH]);$([C](=[OX1])[$([SX2H]),$([SX1-])]),$([C](=[SX1])[$([OX2H]),$([OX1-])])]	58	0	22	0	/	/
90	Carbothioic S ester	[CX3;$([R0][#6]),$([H1R0])](=[OX1])[SX2][#6;!$(C=[O,N,S])]	58	0	22	0	/	/
91	Carbothioic S lactone	[#6][#6X3R](=[OX1])[#16X2][#6;!$(C=[O,N,S])]	58	0	22	0	/	/
92	Carbothioic O ester	[CX3;$([H0][#6]),$([H1])](=[SX1])[OX2][#6;!$(C=[O,N,S])]	58	0	22	0	/	/
93	Carbothioic O lactone	[#6][#6X3R](=[SX1])[#8X2][#6;!$(C=[O,N,S])]	58	0	22	0	/	/
94	Carbothioic halide	[CX3;$([H0][#6]),$([H1])](=[SX1])[FX1,ClX1,BrX1,IX1]	58	0	22	0	/	/
95	Carbodithioic acid	[CX3;!R;$([C][#6]),$([CH]);$([C](=[SX1])[SX2H])]	58	0	22	0	/	/
96	Carbodithioic ester	[CX3;!R;$([C][#6]),$([CH]);$([C](=[SX1])[SX2][#6;!$(C=[O,N,S])])]	58	0	22	0	/	/
97	Carbodithiolactone	[#6][#6X3R](=[SX1])[#16X2][#6;!$(C=[O,N,S])]	58	0	22	0	/	/
98	Amide	[CX3;$([R0][#6]),$([H1R0])](=[OX1])[#7X3;$([H2]),$([H1][#6;!$(C=[O,N,S])]),$([#7]([#6;!$(C=[O,N,S])])[#6;!$(C=[O,N,S])])]	58	0	22	0	/	/
99	Primary amide	[CX3;$([R0][#6]),$([H1R0])](=[OX1])[NX3H2]	58	0	22	0	/	/
100	Secondary amide	[CX3;$([R0][#6]),$([H1R0])](=[OX1])[#7X3H1][#6;!$(C=[O,N,S])]	58	0	22	0	/	/
101	Tertiary amide	[CX3;$([R0][#6]),$([H1R0])](=[OX1])[#7X3H0]([#6;!$(C=[O,N,S])])[#6;!$(C=[O,N,S])]	58	0	22	0	/	/
102	Lactam	[#6R][#6X3R](=[OX1])[#7X3;$([H1][#6;!$(C=[O,N,S])]),$([H0]([#6;!$(C=[O,N,S])])[#6;!$(C=[O,N,S])])]	58	0	22	0	/	/
103	Alkyl imide	[#6X3;$([H0][#6]),$([H1])](=[OX1])[#7X3H0]([#6])[#6X3;$([H0][#6]),$([H1])](=[OX1])	58	0	22	0	/	/
104	N hetero imide	[#6X3;$([H0][#6]),$([H1])](=[OX1])[#7X3H0]([!#6])[#6X3;$([H0][#6]),$([H1])](=[OX1])	58	0	22	0	/	/
105	Imide acidic	[#6X3;$([H0][#6]),$([H1])](=[OX1])[#7X3H1][#6X3;$([H0][#6]),$([H1])](=[OX1])	58	0	22	0	/	/
106	Thioamide	[$([CX3;!R][#6]),$([CX3H;!R])](=[SX1])[#7X3;$([H2]),$([H1][#6;!$(C=[O,N,S])]),$([#7]([#6;!$(C=[O,N,S])])[#6;!$(C=[O,N,S])])]	58	0	22	0	/	/
107	Thiolactam	[#6R][#6X3R](=[SX1])[#7X3;$([H1][#6;!$(C=[O,N,S])]),$([H0]([#6;!$(C=[O,N,S])])[#6;!$(C=[O,N,S])])]	58	0	22	0	/	/
108	Oximester	[#6X3;$([H0][#6]),$([H1])](=[OX1])[#8X2][#7X2]=,:[#6X3;$([H0]([#6])[#6]),$([H1][#6]),$([H2])]	58	0	22	0	/	/
109	Amidine	[NX3;!$(NC=[O,S])][CX3;$([CH]),$([C][#6])]=[NX2;!$(NC=[O,S])]	58	0	22	0	/	/
110	Hydroxamic acid	[CX3;$([H0][#6]),$([H1])](=[OX1])[#7X3;$([H1]),$([H0][#6;!$(C=[O,N,S])])][$([OX2H]),$([OX1-])]	58	0	22	0	/	/
111	Hydroxamic acid ester	[CX3;$([H0][#6]),$([H1])](=[OX1])[#7X3;$([H1]),$([H0][#6;!$(C=[O,N,S])])][OX2][#6;!$(C=[O,N,S])]	58	0	22	0	/	/
112	Imidoacid	[CX3R0;$([H0][#6]),$([H1])](=[NX2;$([H1]),$([H0][#6;!$(C=[O,N,S])])])[$([OX2H]),$([OX1-])]	58	0	22	0	/	/
113	Imidoacid cyclic	[#6R][#6X3R](=,:[#7X2;$([H1]),$([H0][#6;!$(C=[O,N,S])])])[$([OX2H]),$([OX1-])]	58	0	22	0	/	/
114	Imidoester	[CX3R0;$([H0][#6]),$([H1])](=[NX2;$([H1]),$([H0][#6;!$(C=[O,N,S])])])[OX2][#6;!$(C=[O,N,S])]	58	0	22	0	/	/
115	Imidolactone	[#6R][#6X3R](=,:[#7X2;$([H1]),$([H0][#6;!$(C=[O,N,S])])])[OX2][#6;!$(C=[O,N,S])]	58	0	22	0	/	/
116	Imidothioacid	[CX3R0;$([H0][#6]),$([H1])](=[NX2;$([H1]),$([H0][#6;!$(C=[O,N,S])])])[$([SX2H]),$([SX1-])]	58	0	22	0	/	/
117	Imidothioacid cyclic	[#6R][#6X3R](=,:[#7X2;$([H1]),$([H0][#6;!$(C=[O,N,S])])])[$([SX2H]),$([SX1-])]	58	0	22	0	/	/
118	Imidothioester	[CX3R0;$([H0][#6]),$([H1])](=[NX2;$([H1]),$([H0][#6;!$(C=[O,N,S])])])[SX2][#6;!$(C=[O,N,S])]	58	0	22	0	/	/
119	Imidothiolactone	[#6R][#6X3R](=,:[#7X2;$([H1]),$([H0][#6;!$(C=[O,N,S])])])[SX2][#6;!$(C=[O,N,S])]	58	0	22	0	/	/
120	Amidine	[#7X3v3;!$(N([#6X3]=[#7X2])C=[O,S])][CX3R0;$([H1]),$([H0][#6])]=[NX2v3;!$(N(=[#6X3][#7X3])C=[O,S])]	58	0	22	0	/	/
121	Imidolactam	[#6][#6X3R;$([H0](=[NX2;!$(N(=[#6X3][#7X3])C=[O,S])])[#7X3;!$(N([#6X3]=[#7X2])C=[O,S])]),$([H0](-[NX3;!$(N([#6X3]=[#7X2])C=[O,S])])=,:[#7X2;!$(N(=[#6X3][#7X3])C=[O,S])])]	58	0	22	0	/	/
122	Imidoylhalide	[CX3R0;$([H0][#6]),$([H1])](=[NX2;$([H1]),$([H0][#6;!$(C=[O,N,S])])])[FX1,ClX1,BrX1,IX1]	58	0	22	0	/	/
123	Imidoylhalide cyclic	[#6R][#6X3R](=,:[#7X2;$([H1]),$([H0][#6;!$(C=[O,N,S])])])[FX1,ClX1,BrX1,IX1]	58	0	22	0	/	/
124	Amidrazone	[$([$([#6X3][#6]),$([#6X3H])](=[#7X2v3])[#7X3v3][#7X3v3]),$([$([#6X3][#6]),$([#6X3H])]([#7X3v3])=[#7X2v3][#7X3v3])]	58	0	22	0	/	/
125	Alpha aminoacid	[NX3,NX4+;!$([N]~[!#6]);!$([N]*~[#7,#8,#15,#16])][C][CX3](=[OX1])[OX2H,OX1-]	58	0	22	0	/	/
126	Alpha hydroxyacid	[OX2H][C][CX3](=[OX1])[OX2H,OX1-]	58	0	22	0	/	/
127	Peptide middle	[NX3;$([N][CX3](=[OX1])[C][NX3,NX4+])][C][CX3](=[OX1])[NX3;$([N][C][CX3](=[OX1])[NX3,OX2,OX1-])]	58	0	22	0	/	/
128	Peptide C term	[NX3;$([N][CX3](=[OX1])[C][NX3,NX4+])][C][CX3](=[OX1])[OX2H,OX1-]	58	0	22	0	/	/
129	Peptide N term	[NX3,NX4+;!$([N]~[!#6]);!$([N]*~[#7,#8,#15,#16])][C][CX3](=[OX1])[NX3;$([N][C][CX3](=[OX1])[NX3,OX2,OX1-])]	58	0	22	0	/	/
130	Carboxylic orthoester	[#6][OX2][CX4;$(C[#6]),$([CH])]([OX2][#6])[OX2][#6]	58	0	22	0	/	/
131	Ketene	[CX3]=[CX2]=[OX1]	58	0	22	0	/	/
132	Ketenacetal	[#7X2,#8X3,#16X2;$(*[#6,#14])][#6X3]([#7X2,#8X3,#16X2;$(*[#6,#14])])=[#6X3]	58	0	22	0	/	/
134	Isonitrile	[CX1-]#[NX2+]	58	0	22	0	/	/
135	Vinylogous carbonyl or carboxyl derivative	[#6X3](=[OX1])[#6X3]=,:[#6X3][#7,#8,#16,F,Cl,Br,I]	58	0	22	0	/	/
136	Vinylogous acid	[#6X3](=[OX1])[#6X3]=,:[#6X3][$([OX2H]),$([OX1-])]	58	0	22	0	/	/
138	Vinylogous amide	[#6X3](=[OX1])[#6X3]=,:[#6X3][#7X3;$([H2]),$([H1][#6;!$(C=[O,N,S])]),$([#7]([#6;!$(C=[O,N,S])])[#6;!$(C=[O,N,S])])]	58	0	22	0	/	/
139	Vinylogous halide	[#6X3](=[OX1])[#6X3]=,:[#6X3][FX1,ClX1,BrX1,IX1]	58	0	22	0	/	/
140	Carbonic acid dieester	[#6;!$(C=[O,N,S])][#8X2][#6X3](=[OX1])[#8X2][#6;!$(C=[O,N,S])]	58	0	22	0	/	/
141	Carbonic acid esterhalide	[#6;!$(C=[O,N,S])][OX2;!R][CX3](=[OX1])[OX2][FX1,ClX1,BrX1,IX1]	58	0	22	0	/	/
142	Carbonic acid monoester	[#6;!$(C=[O,N,S])][OX2;!R][CX3](=[OX1])[$([OX2H]),$([OX1-])]	58	0	22	0	/	/
144	Thiocarbonic acid dieester	[#6;!$(C=[O,N,S])][#8X2][#6X3](=[SX1])[#8X2][#6;!$(C=[O,N,S])]	58	0	22	0	/	/
145	Thiocarbonic acid esterhalide	[#6;!$(C=[O,N,S])][OX2;!R][CX3](=[SX1])[OX2][FX1,ClX1,BrX1,IX1]	58	0	22	0	/	/
146	Thiocarbonic acid monoester	[#6;!$(C=[O,N,S])][OX2;!R][CX3](=[SX1])[$([OX2H]),$([OX1-])]	58	0	22	0	/	/
147	Urea	[#7X3;!$([#7][!#6])][#6X3](=[OX1])[#7X3;!$([#7][!#6])]	58	0	22	0	/	/
148	Thiourea	[#7X3;!$([#7][!#6])][#6X3](=[SX1])[#7X3;!$([#7][!#6])]	58	0	22	0	/	/
149	Isourea	[#7X2;!$([#7][!#6])]=,:[#6X3]([#8X2&!$([#8][!#6]),OX1-])[#7X3;!$([#7][!#6])]	58	0	22	0	/	/
150	Isothiourea	[#7X2;!$([#7][!#6])]=,:[#6X3]([#16X2&!$([#16][!#6]),SX1-])[#7X3;!$([#7][!#6])]	58	0	22	0	/	/
151	Guanidine	[N;v3X3,v4X4+][CX3](=[N;v3X2,v4X3+])[N;v3X3,v4X4+]	58	0	22	0	/	/
152	Carbaminic acid	[NX3]C(=[OX1])[O;X2H,X1-]	58	0	22	0	/	/
153	Urethan	[#7X3][#6](=[OX1])[#8X2][#6]	58	0	22	0	/	/
155	Semicarbazide	[#7X3][#7X3][#6X3]([#7X3;!$([#7][#7])])=[OX1]	58	0	22	0	/	/
156	Carbazide	[#7X3][#7X3][#6X3]([#7X3][#7X3])=[OX1]	58	0	22	0	/	/
157	Semicarbazone	[#7X2](=[#6])[#7X3][#6X3]([#7X3;!$([#7][#7])])=[OX1]	58	0	22	0	/	/
158	Carbazone	[#7X2](=[#6])[#7X3][#6X3]([#7X3][#7X3])=[OX1]	58	0	22	0	/	/
159	Thiosemicarbazide	[#7X3][#7X3][#6X3]([#7X3;!$([#7][#7])])=[SX1]	58	0	22	0	/	/
160	Thiocarbazide	[#7X3][#7X3][#6X3]([#7X3][#7X3])=[SX1]	58	0	22	0	/	/
161	Thiosemicarbazone	[#7X2](=[#6])[#7X3][#6X3]([#7X3;!$([#7][#7])])=[SX1]	58	0	22	0	/	/
162	Thiocarbazone	[#7X2](=[#6])[#7X3][#6X3]([#7X3][#7X3])=[SX1]	58	0	22	0	/	/
163	Isocyanate	[NX2]=[CX2]=[OX1]	58	0	22	0	/	/
164	Cyanate	[OX2][CX2]#[NX1]	58	0	22	0	/	/
165	Isothiocyanate	[NX2]=[CX2]=[SX1]	58	0	22	0	/	/
166	Thiocyanate	[SX2][CX2]#[NX1]	58	0	22	0	/	/
167	Carbodiimide	[NX2]=[CX2]=[NX2]	58	0	22	0	/	/
168	Orthocarbonic derivatives	[CX4H0]([O,S,#7])([O,S,#7])([O,S,#7])[O,S,#7,F,Cl,Br,I]	58	0	22	0	/	/
169	Phenol	[OX2H][c]	58	0	22	0	/	/
170	1,2-Diphenol	[OX2H][c][c][OX2H]	58	0	22	0	/	/
171	Arylchloride	[Cl][c]	58	0	22	0	/	/
172	Arylfluoride	[F][c]	58	0	22	0	/	/
173	Arylbromide	[Br][c]	58	0	22	0	/	/
174	Aryliodide	[I][c]	58	0	22	0	/	/
175	Arylthiol	[SX2H][c]	58	0	22	0	/	/
176	Iminoarene	[c]=[NX2;$([H1]),$([H0][#6;!$([C]=[N,S,O])])]	58	0	22	0	/	/
177	Oxoarene	[c]=[OX1]	58	0	22	0	/	/
178	Thioarene	[c]=[SX1]	58	0	22	0	/	/
179	Hetero N basic H	[nX3H1+0]	58	0	22	0	/	/
180	Hetero N basic no H	[nX3H0+0]	58	0	22	0	/	/
182	Hetero O	[o]	58	0	22	0	/	/
183	Hetero S	[sX2]	58	0	22	0	/	/
185	Nitrite	[NX2](=[OX1])[O;$([X2]),$([X1-])]	58	0	22	0	/	/
186	Thionitrite	[SX2][NX2]=[OX1]	58	0	22	0	/	/
187	Nitrate	[$([NX3](=[OX1])(=[OX1])[O;$([X2]),$([X1-])]),$([NX3+]([OX1-])(=[OX1])[O;$([X2]),$([X1-])])]	58	0	22	0	/	/
188	Nitro	[$([NX3](=O)=O),$([NX3+](=O)[O-])][!#8]	58	0	22	0	/	/
190	Azide	[NX1]~[NX2]~[NX2,NX1]	58	0	22	0	/	/
191	Acylazide	[CX3](=[OX1])[NX2]~[NX2]~[NX1]	58	0	22	0	/	/
192	Diazo	[$([#6]=[NX2+]=[NX1-]),$([#6-]-[NX2+]#[NX1])]	58	0	22	0	/	/
193	Diazonium	[#6][NX2+]#[NX1]	58	0	22	0	/	/
194	Nitrosamine	[#7;!$(N*=O)][NX2]=[OX1]	58	0	22	0	/	/
196	N-Oxide	[$([#7+][OX1-]),$([#7v5]=[OX1]);!$([#7](~[O])~[O]);!$([#7]=[#7])]	58	0	22	0	/	/
197	Hydrazine	[NX3;$([H2]),$([H1][#6]),$([H0]([#6])[#6]);!$(NC=[O,N,S])][NX3;$([H2]),$([H1][#6]),$([H0]([#6])[#6]);!$(NC=[O,N,S])]	58	0	22	0	/	/
198	Hydrazone	[NX3;$([H2]),$([H1][#6]),$([H0]([#6])[#6]);!$(NC=[O,N,S])][NX2]=[#6]	58	0	22	0	/	/
199	Hydroxylamine	[NX3;$([H2]),$([H1][#6]),$([H0]([#6])[#6]);!$(NC=[O,N,S])][OX2;$([H1]),$(O[#6;!$(C=[N,O,S])])]	58	0	22	0	/	/
201	Sulfoxide	[$([SX3](=[OX1])([#6])[#6]),$([SX3+]([OX1-])([#6])[#6])]	58	0	22	0	/	/
202	Sulfonium	[S+;!$([S]~[!#6]);!$([S]*~[#7,#8,#15,#16])]	58	0	22	0	/	/
203	Sulfuric acid	[SX4](=[OX1])(=[OX1])([$([OX2H]),$([OX1-])])[$([OX2H]),$([OX1-])]	58	0	22	0	/	/
204	Sulfuric monoester	[SX4](=[OX1])(=[OX1])([$([OX2H]),$([OX1-])])[OX2][#6;!$(C=[O,N,S])]	58	0	22	0	/	/
205	Sulfuric diester	[SX4](=[OX1])(=[OX1])([OX2][#6;!$(C=[O,N,S])])[OX2][#6;!$(C=[O,N,S])]	58	0	22	0	/	/
206	Sulfuric monoamide	[SX4](=[OX1])(=[OX1])([#7X3;$([H2]),$([H1][#6;!$(C=[O,N,S])]),$([#7]([#6;!$(C=[O,N,S])])[#6;!$(C=[O,N,S])])])[$([OX2H]),$([OX1-])]	58	0	22	0	/	/
207	Sulfuric diamide	[SX4](=[OX1])(=[OX1])([#7X3;$([H2]),$([H1][#6;!$(C=[O,N,S])]),$([#7]([#6;!$(C=[O,N,S])])[#6;!$(C=[O,N,S])])])[#7X3;$([H2]),$([H1][#6;!$(C=[O,N,S])]),$([#7]([#6;!$(C=[O,N,S])])[#6;!$(C=[O,N,S])])]	58	0	22	0	/	/
208	Sulfuric esteramide	[SX4](=[OX1])(=[OX1])([#7X3][#6;!$(C=[O,N,S])])[OX2][#6;!$(C=[O,N,S])]	58	0	22	0	/	/
209	Sulfuric derivative	[SX4D4](=[!#6])(=[!#6])([!#6])[!#6]	58	0	22	0	/	/
210	Sulfonic acid	[SX4;$([H1]),$([H0][#6])](=[OX1])(=[OX1])[$([OX2H]),$([OX1-])]	58	0	22	0	/	/
211	Sulfonamide	[SX4;$([H1]),$([H0][#6])](=[OX1])(=[OX1])[#7X3;$([H2]),$([H1][#6;!$(C=[O,N,S])]),$([#7]([#6;!$(C=[O,N,S])])[#6;!$(C=[O,N,S])])]	58	0	22	0	/	/
212	Sulfonic ester	[SX4;$([H1]),$([H0][#6])](=[OX1])(=[OX1])[OX2][#6;!$(C=[O,N,S])]	58	0	22	0	/	/
213	Sulfonic halide	[SX4;$([H1]),$([H0][#6])](=[OX1])(=[OX1])[FX1,ClX1,BrX1,IX1]	58	0	22	0	/	/
214	Sulfonic derivative	[SX4;$([H1]),$([H0][#6])](=[!#6])(=[!#6])[!#6]	58	0	22	0	/	/
215	Sulfinic acid	[SX3;$([H1]),$([H0][#6])](=[OX1])[$([OX2H]),$([OX1-])]	58	0	22	0	/	/
216	Sulfinic amide	[SX3;$([H1]),$([H0][#6])](=[OX1])[#7X3;$([H2]),$([H1][#6;!$(C=[O,N,S])]),$([#7]([#6;!$(C=[O,N,S])])[#6;!$(C=[O,N,S])])]	58	0	22	0	/	/
217	Sulfinic ester	[SX3;$([H1]),$([H0][#6])](=[OX1])[OX2][#6;!$(C=[O,N,S])]	58	0	22	0	/	/
218	Sulfinic halide	[SX3;$([H1]),$([H0][#6])](=[OX1])[FX1,ClX1,BrX1,IX1]	58	0	22	0	/	/
219	Sulfinic derivative	[SX3;$([H1]),$([H0][#6])](=[!#6])[!#6]	58	0	22	0	/	/
220	Sulfenic acid	[SX2;$([H1]),$([H0][#6])][$([OX2H]),$([OX1-])]	58	0	22	0	/	/
221	Sulfenic amide	[SX2;$([H1]),$([H0][#6])][#7X3;$([H2]),$([H1][#6;!$(C=[O,N,S])]),$([#7]([#6;!$(C=[O,N,S])])[#6;!$(C=[O,N,S])])]	58	0	22	0	/	/
222	Sulfenic ester	[SX2;$([H1]),$([H0][#6])][OX2][#6;!$(C=[O,N,S])]	58	0	22	0	/	/
223	Sulfenic halide	[SX2;$([H1]),$([H0][#6])][FX1,ClX1,BrX1,IX1]	58	0	22	0	/	/
224	Sulfenic derivative	[SX2;$([H1]),$([H0][#6])][!#6]	58	0	22	0	/	/
225	Phosphine	[PX3;$([H3]),$([H2][#6]),$([H1]([#6])[#6]),$([H0]([#6])([#6])[#6])]	58	0	22	0	/	/
226	Phosphine oxide	[PX4;$([H3]=[OX1]),$([H2](=[OX1])[#6]),$([H1](=[OX1])([#6])[#6]),$([H0](=[OX1])([#6])([#6])[#6])]	58	0	22	0	/	/
227	Phosphonium	[P+;!$([P]~[!#6]);!$([P]*~[#7,#8,#15,#16])]	58	0	22	0	/	/
228	Phosphorylen	[PX4;$([H3]=[CX3]),$([H2](=[CX3])[#6]),$([H1](=[CX3])([#6])[#6]),$([H0](=[CX3])([#6])([#6])[#6])]	58	0	22	0	/	/
229	Phosphonic acid	[PX4;$([H1]),$([H0][#6])](=[OX1])([$([OX2H]),$([OX1-])])[$([OX2H]),$([OX1-])]	58	0	22	0	/	/
230	Phosphonic monoester	[PX4;$([H1]),$([H0][#6])](=[OX1])([$([OX2H]),$([OX1-])])[OX2][#6;!$(C=[O,N,S])]	58	0	22	0	/	/
231	Phosphonic diester	[PX4;$([H1]),$([H0][#6])](=[OX1])([OX2][#6;!$(C=[O,N,S])])[OX2][#6;!$(C=[O,N,S])]	58	0	22	0	/	/
232	Phosphonic monoamide	[PX4;$([H1]),$([H0][#6])](=[OX1])([$([OX2H]),$([OX1-])])[#7X3;$([H2]),$([H1][#6;!$(C=[O,N,S])]),$([#7]([#6;!$(C=[O,N,S])])[#6;!$(C=[O,N,S])])]	58	0	22	0	/	/
233	Phosphonic diamide	[PX4;$([H1]),$([H0][#6])](=[OX1])([#7X3;$([H2]),$([H1][#6;!$(C=[O,N,S])]),$([#7]([#6;!$(C=[O,N,S])])[#6;!$(C=[O,N,S])])])[#7X3;$([H2]),$([H1][#6;!$(C=[O,N,S])]),$([#7]([#6;!$(C=[O,N,S])])[#6;!$(C=[O,N,S])])]	58	0	22	0	/	/
234	Phosphonic esteramide	[PX4;$([H1]),$([H0][#6])](=[OX1])([OX2][#6;!$(C=[O,N,S])])[#7X3;$([H2]),$([H1][#6;!$(C=[O,N,S])]),$([#7]([#6;!$(C=[O,N,S])])[#6;!$(C=[O,N,S])])]	58	0	22	0	/	/
235	Phosphonic acid derivative	[PX4;$([H1]),$([H0][#6])](=[!#6])([!#6])[!#6]	58	0	22	0	/	/
236	Phosphoric acid	[PX4D4](=[OX1])([$([OX2H]),$([OX1-])])([$([OX2H]),$([OX1-])])[$([OX2H]),$([OX1-])]	58	0	22	0	/	/
237	Phosphoric monoester	[PX4D4](=[OX1])([$([OX2H]),$([OX1-])])([$([OX2H]),$([OX1-])])[OX2][#6;!$(C=[O,N,S])]	58	0	22	0	/	/
238	Phosphoric diester	[PX4D4](=[OX1])([$([OX2H]),$([OX1-])])([OX2][#6;!$(C=[O,N,S])])[OX2][#6;!$(C=[O,N,S])]	58	0	22	0	/	/
239	Phosphoric triester	[PX4D4](=[OX1])([OX2][#6;!$(C=[O,N,S])])([OX2][#6;!$(C=[O,N,S])])[OX2][#6;!$(C=[O,N,S])]	58	0	22	0	/	/
240	Phosphoric monoamide	[PX4D4](=[OX1])([$([OX2H]),$([OX1-])])([$([OX2H]),$([OX1-])])[#7X3;$([H2]),$([H1][#6;!$(C=[O,N,S])]),$([#7]([#6;!$(C=[O,N,S])])[#6;!$(C=[O,N,S])])]	58	0	22	0	/	/
241	Phosphoric diamide	[PX4D4](=[OX1])([$([OX2H]),$([OX1-])])([#7X3;$([H2]),$([H1][#6;!$(C=[O,N,S])]),$([#7]([#6;!$(C=[O,N,S])])[#6;!$(C=[O,N,S])])])[#7X3;$([H2]),$([H1][#6;!$(C=[O,N,S])]),$([#7]([#6;!$(C=[O,N,S])])[#6;!$(C=[O,N,S])])]	58	0	22	0	/	/
242	Phosphoric triamide	[PX4D4](=[OX1])([#7X3;$([H2]),$([H1][#6;!$(C=[O,N,S])]),$([#7]([#6;!$(C=[O,N,S])])[#6;!$(C=[O,N,S])])])([#7X3;$([H2]),$([H1][#6;!$(C=[O,N,S])]),$([#7]([#6;!$(C=[O,N,S])])[#6;!$(C=[O,N,S])])])[#7X3;$([H2]),$([H1][#6;!$(C=[O,N,S])]),$([#7]([#6;!$(C=[O,N,S])])[#6;!$(C=[O,N,S])])]	58	0	22	0	/	/
243	Phosphoric monoestermonoamide	[PX4D4](=[OX1])([$([OX2H]),$([OX1-])])([OX2][#6;!$(C=[O,N,S])])[#7X3;$([H2]),$([H1][#6;!$(C=[O,N,S])]),$([#7]([#6;!$(C=[O,N,S])])[#6;!$(C=[O,N,S])])]	58	0	22	0	/	/
244	Phosphoric diestermonoamide	[PX4D4](=[OX1])([OX2][#6;!$(C=[O,N,S])])([OX2][#6;!$(C=[O,N,S])])[#7X3;$([H2]),$([H1][#6;!$(C=[O,N,S])]),$([#7]([#6;!$(C=[O,N,S])])[#6;!$(C=[O,N,S])])]	58	0	22	0	/	/
245	Phosphoric monoesterdiamide	[PX4D4](=[OX1])([OX2][#6;!$(C=[O,N,S])])([#7X3;$([H2]),$([H1][#6;!$(C=[O,N,S])]),$([#7]([#6;!$(C=[O,N,S])])[#6;!$(C=[O,N,S])])])[#7X3;$([H2]),$([H1][#6;!$(C=[O,N,S])]),$([#7]([#6;!$(C=[O,N,S])])[#6;!$(C=[O,N,S])])]	58	0	22	0	/	/
246	Phosphoric acid derivative	[PX4D4](=[!#6])([!#6])([!#6])[!#6]	58	0	22	0	/	/
247	Phosphinic acid	[PX4;$([H2]),$([H1][#6]),$([H0]([#6])[#6])](=[OX1])[$([OX2H]),$([OX1-])]	58	0	22	0	/	/
248	Phosphinic ester	[PX4;$([H2]),$([H1][#6]),$([H0]([#6])[#6])](=[OX1])[OX2][#6;!$(C=[O,N,S])]	58	0	22	0	/	/
249	Phosphinic amide	[PX4;$([H2]),$([H1][#6]),$([H0]([#6])[#6])](=[OX1])[#7X3;$([H2]),$([H1][#6;!$(C=[O,N,S])]),$([#7]([#6;!$(C=[O,N,S])])[#6;!$(C=[O,N,S])])]	58	0	22	0	/	/
250	Phosphinic acid derivative	[PX4;$([H2]),$([H1][#6]),$([H0]([#6])[#6])](=[!#6])[!#6]	58	0	22	0	/	/
251	Phosphonous acid	[PX3;$([H1]),$([H0][#6])]([$([OX2H]),$([OX1-])])[$([OX2H]),$([OX1-])]	58	0	22	0	/	/
252	Phosphonous monoester	[PX3;$([H1]),$([H0][#6])]([$([OX2H]),$([OX1-])])[OX2][#6;!$(C=[O,N,S])]	58	0	22	0	/	/
253	Phosphonous diester	[PX3;$([H1]),$([H0][#6])]([OX2][#6;!$(C=[O,N,S])])[OX2][#6;!$(C=[O,N,S])]	58	0	22	0	/	/
254	Phosphonous monoamide	[PX3;$([H1]),$([H0][#6])]([$([OX2H]),$([OX1-])])[#7X3;$([H2]),$([H1][#6;!$(C=[O,N,S])]),$([#7]([#6;!$(C=[O,N,S])])[#6;!$(C=[O,N,S])])]	58	0	22	0	/	/
255	Phosphonous diamide	[PX3;$([H1]),$([H0][#6])]([#7X3;$([H2]),$([H1][#6;!$(C=[O,N,S])]),$([#7]([#6;!$(C=[O,N,S])])[#6;!$(C=[O,N,S])])])[#7X3;$([H2]),$([H1][#6;!$(C=[O,N,S])]),$([#7]([#6;!$(C=[O,N,S])])[#6;!$(C=[O,N,S])])]	58	0	22	0	/	/
256	Phosphonous esteramide	[PX3;$([H1]),$([H0][#6])]([OX2][#6;!$(C=[O,N,S])])[#7X3;$([H2]),$([H1][#6;!$(C=[O,N,S])]),$([#7]([#6;!$(C=[O,N,S])])[#6;!$(C=[O,N,S])])]	58	0	22	0	/	/
257	Phosphonous derivatives	[PX3;$([D2]),$([D3][#6])]([!#6])[!#6]	58	0	22	0	/	/
258	Phosphinous acid	[PX3;$([H2]),$([H1][#6]),$([H0]([#6])[#6])][$([OX2H]),$([OX1-])]	58	0	22	0	/	/
259	Phosphinous ester	[PX3;$([H2]),$([H1][#6]),$([H0]([#6])[#6])][OX2][#6;!$(C=[O,N,S])]	58	0	22	0	/	/
260	Phosphinous amide	[PX3;$([H2]),$([H1][#6]),$([H0]([#6])[#6])][#7X3;$([H2]),$([H1][#6;!$(C=[O,N,S])]),$([#7]([#6;!$(C=[O,N,S])])[#6;!$(C=[O,N,S])])]	58	0	22	0	/	/
261	Phosphinous derivatives	[PX3;$([H2]),$([H1][#6]),$([H0]([#6])[#6])][!#6]	58	0	22	0	/	/
262	Quart silane	[SiX4]([#6])([#6])([#6])[#6]	58	0	22	0	/	/
263	Non-quart silane	[SiX4;$([H1]([#6])([#6])[#6]),$([H2]([#6])[#6]),$([H3][#6]),$([H4])]	58	0	22	0	/	/
264	Silylmonohalide	[SiX4]([FX1,ClX1,BrX1,IX1])([#6])([#6])[#6]	58	0	22	0	/	/
265	Het trialkylsilane	[SiX4]([!#6])([#6])([#6])[#6]	58	0	22	0	/	/
266	Dihet dialkylsilane	[SiX4]([!#6])([!#6])([#6])[#6]	58	0	22	0	/	/
267	Trihet alkylsilane	[SiX4]([!#6])([!#6])([!#6])[#6]	58	0	22	0	/	/
268	Silicic acid derivative	[SiX4]([!#6])([!#6])([!#6])[!#6]	58	0	22	0	/	/
269	Trialkylborane	[BX3]([#6])([#6])[#6]	58	0	22	0	/	/
270	Boric acid derivatives	[BX3]([!#6])([!#6])[!#6]	58	0	22	0	/	/
271	Boronic acid derivative	[BX3]([!#6])([!#6])[!#6]	58	0	22	0	/	/
272	Borohydride	[BH1,BH2,BH3,BH4]	58	0	22	0	/	/
273	Quaternary boron	[BX4]	58	0	22	0	/	/
276	Epoxide	[OX2r3]1[#6r3][#6r3]1	58	0	22	0	/	/
277	NH aziridine	[NX3H1r3]1[#6r3][#6r3]1	58	0	22	0	/	/
278	Spiro	[D4R;$(*(@*)(@*)(@*)@*)]	58	0	22	0	/	/
279	Annelated rings	[R;$(*(@*)(@*)@*);!$([R2;$(*(@*)(@*)(@*)@*)])]@[R;$(*(@*)(@*)@*);!$([R2;$(*(@*)(@*)(@*)@*)])]	58	0	22	0	/	/
280	Bridged rings	[R;$(*(@*)(@*)@*);!$([D4R;$(*(@*)(@*)(@*)@*)]);!$([R;$(*(@*)(@*)@*);!$([R2;$(*(@*)(@*)(@*)@*)])]@[R;$(*(@*)(@*)@*);!$([R2;$(*(@*)(@*)(@*)@*)])])]	58	0	22	0	/	/
281	Sugar pattern 1	[OX2;$([r5]1@C@C@C(O)@C1),$([r6]1@C@C@C(O)@C(O)@C1)]	58	0	22	0	/	/
282	Sugar pattern 2	[OX2;$([r5]1@C(!@[OX2,NX3,SX2,FX1,ClX1,BrX1,IX1])@C@C@C1),$([r6]1@C(!@[OX2,NX3,SX2,FX1,ClX1,BrX1,IX1])@C@C@C@C1)]	58	0	22	0	/	/
283	Sugar pattern combi	[OX2;$([r5]1@C(!@[OX2,NX3,SX2,FX1,ClX1,BrX1,IX1])@C@C(O)@C1),$([r6]1@C(!@[OX2,NX3,SX2,FX1,ClX1,BrX1,IX1])@C@C(O)@C(O)@C1)]	58	0	22	0	/	/
284	Sugar pattern 2 reducing	[OX2;$([r5]1@C(!@[OX2H1])@C@C@C1),$([r6]1@C(!@[OX2H1])@C@C@C@C1)]	58	0	22	0	/	/
285	Sugar pattern 2 alpha	[OX2;$([r5]1@[C@@](!@[OX2,NX3,SX2,FX1,ClX1,BrX1,IX1])@C@C@C1),$([r6]1@[C@@](!@[OX2,NX3,SX2,FX1,ClX1,BrX1,IX1])@C@C@C@C1)]	58	0	22	0	/	/
286	Sugar pattern 2 beta	[OX2;$([r5]1@[C@](!@[OX2,NX3,SX2,FX1,ClX1,BrX1,IX1])@C@C@C1),$([r6]1@[C@](!@[OX2,NX3,SX2,FX1,ClX1,BrX1,IX1])@C@C@C@C1)]	58	0	22	0	/	/
288	Conjugated tripple bond	*#*[*]=,#,:[*]	58	0	22	0	/	/
289	Cis double bond	*&#47[D2]=[D2]/*	58	0	22	0	/	/
290	Trans double bond	*&#47[D2]=[D2]/*	58	0	22	0	/	/
291	Mixed anhydrides	[$(*=O),$([#16,#14,#5]),$([#7]([#6]=[OX1]))][#8X2][$(*=O),$([#16,#14,#5]),$([#7]([#6]=[OX1]))]	58	0	22	0	/	/
292	Halogen on hetero	[FX1,ClX1,BrX1,IX1][!#6]	58	0	22	0	/	/
293	Halogen multi subst	[F,Cl,Br,I;!$([X1]);!$([X0-])]	58	0	22	0	/	/
295	C ONS bond	[#6]~[#7,#8,#16]	58	0	22	0	/	/
296	Charged	[!+0]	58	0	22	0	/	/
297	Anion	[-1,-2,-3,-4,-5,-6,-7]	58	0	22	0	/	/
298	Kation	[+1,+2,+3,+4,+5,+6,+7]	58	0	22	0	/	/
299	Salt	([-1,-2,-3,-4,-5,-6,-7]).([+1,+2,+3,+4,+5,+6,+7])	58	0	22	0	/	/
302	Rotatable bond	[!$(*#*)&!D1]-!@[!$(*#*)&!D1]	58	0	22	0	/	/
303	Michael acceptor	[CX3]=[CX3][$([CX3]=[O,N,S]),$(C#[N]),$([S,P]=[OX1]),$([NX3]=O),$([NX3+](=O)[O-])]	58	0	22	0	/	/
304	Dicarbodiazene	[CX3](=[OX1])[NX2]=[NX2][CX3](=[OX1])	58	0	22	0	/	/
305	CH-acidic	[$([CX4;!$([H0]);!$(C[!#6;!$([P,S]=O);!$(N(~O)~O)])][$([CX3]=[O,N,S]),$(C#[N]),$([S,P]=[OX1]),$([NX3]=O),$([NX3+](=O)[O-]);!$(*[S,O,N;H1,H2]);!$([*+0][S,O;X1-])]),$([CX4;!$([H0])]1[CX3]=[CX3][CX3]=[CX3]1)]	58	0	22	0	/	/
306	CH-acidic strong	[CX4;!$([H0]);!$(C[!#6;!$([P,S]=O);!$(N(~O)~O)])]([$([CX3]=[O,N,S]),$(C#[N]),$([S,P]=[OX1]),$([NX3]=O),$([NX3+](=O)[O-]);!$(*[S,O,N;H1,H2]);!$([*+0][S,O;X1-])])[$([CX3]=[O,N,S]),$(C#[N]),$([S,P]=[OX1]),$([NX3]=O),$([NX3+](=O)[O-]);!$(*[S,O,N;H1,H2]);!$([*+0][S,O;X1-])]	58	0	22	0	/	/
307	Chiral center specified	[$([*@](~*)(~*)(*)*),$([*@H](*)(*)*),$([*@](~*)(*)*),$([*@H](~*)~*)]	58	0	22		/	/
5	Alkene	[CX3;$([H2]),$([H1][#6]),$(C([#6])[#6])]=[CX3;$([H2]),$([H1][#6]),$(C([#6])[#6])]	58	3	22	0	1.37931	0
9	Alkylfluoride	[FX1][CX4]	58	2	22	0	1.37931	0
12	Alcohol	[OX2H][CX4;!$(C([OX2H])[O,S,#7,#15])]	58	2	22	0	1.37931	0
13	Primary alcohol	[OX2H][CX4H2;!$(C([OX2H])[O,S,#7,#15])]	58	2	22	0	1.37931	0
16	Dialkylether	[OX2]([CX4;!$(C([OX2])[O,S,#7,#15,F,Cl,Br,I])])[CX4;!$(C([OX2])[O,S,#7,#15])]	58	1	22	0	1.37931	0
40	1,2-Aminoalcohol	[OX2H][CX4;!$(C([OX2H])[O,S,#7,#15,F,Cl,Br,I])][CX4;!$(C([N])[O,S,#7,#15])][NX3;!$(NC=[O,S,N])]	58	1	22	0	1.37931	0
48	Aldehyde	[$([CX3H][#6]),$([CX3H2])]=[OX1]	58	1	22	0	1.37931	0
49	Ketone	[#6][CX3](=[OX1])[#6]	58	1	22	0	1.37931	0
137	Vinylogous ester	[#6X3](=[OX1])[#6X3]=,:[#6X3][#6;!$(C=[O,N,S])]	58	1	22	0	1.37931	0
154	Biuret	[#7X3][#6](=[OX1])[#7X3][#6](=[OX1])[#7X3]	58	2	22	0	1.37931	0
189	Nitroso	[NX2](=[OX1])[!#7;!#8]	58	1	22	0	1.37931	0
200	Sulfon	[$([SX4](=[OX1])(=[OX1])([#6])[#6]),$([SX4+2]([OX1-])([OX1-])([#6])[#6])]	58	1	22	0	1.37931	0
287	Conjugated double bond	*=*[*]=,#,:[*]	58	2	22	0	1.37931	0
294	Trifluoromethyl	[FX1][CX4;!$([H0][Cl,Br,I]);!$([F][C]([F])([F])[F])]([FX1])([FX1])	58	2	22	0	1.37931	0
143	Carbonic acid derivatives	[!#6][#6X3](=[!#6])[!#6]	58	7	22	1	1.2069	0.454545
195	Nitrosamide	[NX2](=[OX1])N-*=O	58	7	22	1	1.2069	0.454545
2	Secondary carbon	[CX4H2]([#6])[#6]	58	22	22	4	1.16711	0.559441
1	Primary carbon	[CX4H3][#6]	58	32	22	8	1.10345	0.727273
275	Heterocyclic	[!#6;!R0]	58	16	22	4	1.10345	0.727273
300	1,3-Tautomerizable	[$([#7X2,OX1,SX1]=*[!H0;!$([a;!n])]),$([#7X3,OX2,SX2;!H0]*=*),$([#7X3,OX2,SX2;!H0]*:n)]	58	57	22	22	0.995199	1.01266
301	1,5-Tautomerizable	[$([#7X2,OX1,SX1]=,:**=,:*[!H0;!$([a;!n])]),$([#7X3,OX2,SX2;!H0]*=**=*),$([#7X3,OX2,SX2;!H0]*=,:**:n)]	58	57	22	22	0.995199	1.01266
88	Carboxylic acid derivative	[$([#6X3H0][#6]),$([#6X3H])](=[!#6])[!#6]	58	5	22	2	0.985222	1.03896
274	Aromatic	a	58	13	22	6	0.943739	1.14833
85	Carboxylic ester	[CX3;$([R0][#6]),$([H1R0])](=[OX1])[OX2][#6;!$(C=[O,N,S])]	58	4	22	2	0.91954	1.21212
181	Hetero N nonbasic	[nX2,nX3+]	58	1	22	3	0.344828	2.72727
184	Heteroaromatic	[a;!c]	58	1	22	3	0.344828	2.72727
8	Alkylchloride	[ClX1][CX4]	58	0	22	1	0	3.63636
23	Amine	[NX3+0,NX4+;!$([N]~[!#6]);!$([N]*~[#7,#8,#15,#16])]	58	0	22	1	0	3.63636
26	Tertiary aliph amine	[NX3H0+0,NX4H1+;!$([N][!C]);!$([N]*~[#7,#8,#15,#16])]	58	0	22	1	0	3.63636
133	Nitrile	[NX1]#[CX2]	58	0	22	2	0	3.63636

## Sheet: Table S4
Row ID	No.	fragment	atom	bond	high toxic compounds	low toxic compounds	Frequency of high toxic compounds	Frequency of low toxic compounds
Row0	1		6	6	3	0	0.157895	0
Row1	2		6	5	2	0	0.105263	0
Row2	3		6	5	2	0	0.105263	0
Row3	4		6	5	1	0	0.0526316	0
Row4	5		6	5	1	0	0.0526316	0
Row5	6		6	5	1	0	0.0526316	0
Row6	7		6	5	1	0	0.0526316	0
Row7	8		6	5	1	0	0.0526316	0
Row8	9		6	5	1	0	0.0526316	0
Row9	10		6	5	1	0	0.0526316	0
Row10	11		6	5	1	0	0.0526316	0
Row11	12		6	5	1	0	0.0526316	0
Row12	13		6	5	1	0	0.0526316	0
Row13	14		6	5	1	0	0.0526316	0
Row14	15		6	5	1	0	0.0526316	0
Row15	16		6	5	1	0	0.0526316	0
Row16	17		6	5	1	0	0.0526316	0
Row17	18		6	5	1	0	0.0526316	0
Row18	19		6	5	1	0	0.0526316	0
Row19	20		6	5	1	0	0.0526316	0
Row20	21		6	5	1	0	0.0526316	0
Row21	22		6	5	1	0	0.0526316	0
Row22	23		6	5	1	0	0.0526316	0
Row23	24		6	5	1	0	0.0526316	0
Row24	25		6	5	1	0	0.0526316	0
Row25	26		6	5	1	0	0.0526316	0
Row26	27		6	5	1	0	0.0526316	0
Row27	28		6	5	1	0	0.0526316	0
Row28	29		6	5	1	0	0.0526316	0
Row29	30		6	5	1	0	0.0526316	0
Row30	31		6	5	1	0	0.0526316	0
Row31	32		6	5	1	0	0.0526316	0
Row32	33		6	5	1	0	0.0526316	0
Row33	34		6	5	1	1	0.0526316	0
Row34	35		6	5	1	1	0.0526316	0.02
Row35	36		6	5	1	1	0.0526316	0.02
Row36	37		6	5	1	1	0.0526316	0.02
Row37	38		6	5	1	1	0.0526316	0.02
Row38	39		6	5	1	1	0.0526316	0.02
Row39	40		6	5	1	1	0.0526316	0.02
Row40	41		6	5	1	1	0.0526316	0.02
							0.0526316	0.02
